# Supplementary material for: Reduction of Cell Fusion by Deletion in the Hypervariable Region of the Spike Protein of Mouse Hepatitis Virus
Source: Viruses. 2022 Feb 15;14(2):398. doi: 10.3390/v14020398 (PMC8876987; doi:10.3390/v14020398)
Supplement: Supplementary file 1 [file viruses-14-00398-s001.zip]

Archive with 1 entries (1 files):
- viruses-1517547-supplementary.pdf
